# Supplementary material for: Effects of Training on Lateralization for Simulations of Cochlear Implants and Single-Sided Deafness
Source: Front Hum Neurosci. 2018 Jul 17;12:287. doi: 10.3389/fnhum.2018.00287 (PMC6056606; doi:10.3389/fnhum.2018.00287)
Supplement: Supplementary file 1 [file Data_Sheet_1.XLSX]

## Sheet: Familiarization with TFS+TFS
	Gender	Age	RUN1	RUN2	RUN3	RUN4	RUN5	RUN6
S1	M	28	21.21	20.77	22.5	28.39	21.43	21.21
S2	M	27	23.12	32.4	30.47	19.36	21.87	23.12
S3	M	25	24.69	21.21	13.69	21.21	18.11	19.66
S4	F	25	41.76	30.31	20.08	21.87	16.2	16.77
S5	F	26	18.11	24.87	16.77	19.36	13.69	16.525
S6	F	27	26.52	26.69	24.49	17.05	12.99	16.77
S7	M	28	28.89	26.69	27.89	20.99	22.5	17.59
S8	M	30	29.53	25.43	25.25	22.5	18.11	18.62
S9	M	25	25.8	29.53	32.5	21.87	18.62	18.62
S10	M	27	30.16	28.06	25.62	15.91	21.21	15
S11	F	27	47.63	32.55	23.21	24.49	18.37	19.86
S12	M	30	28.39	28.72	26.52	24.11	15.61	18.62

## Sheet: Baseline, posttraining
		TFS+TFS	SSD	TFS+SID25	TFS+SID22	TFS+SID19			TFS+TFS	SSD	TFS+SID25	TFS+SID22	TFS+SID19
S1	baseline	23.6767	51.435	32.05	37.055	35.87		posttraining	22.95	46.85	32.915	32.84	32.545
S2	baseline	21.45	27.45	29.64	48.055	38.355		posttraining	22.89	29.37	25.62	29.84	30.815
S3	baseline	19.66	28.39	26.475	28.205	34.44		posttraining	19.66	21.32	25.06	19.355	23.07
S4	baseline	18.28	40.96	49.82	42.665	33.275		posttraining	19.945	34.475	32.565	34.61	27.715
S5	baseline	16.525	66.475	42.395	35.95	41.655		posttraining	16.525	58.31	23.925	30.885	33.75
S6	baseline	15.6033	53.425	38.14	28.73	37.445		posttraining	17.44	60.715	43.795	27.705	40.63
S7	baseline	20.36	28.605	45.84	57.275	66.02		posttraining	18	28.425	30.29	39.215	46.88
S8	baseline	19.7433	37.49	20.99	28.055	30.92		posttraining	20.43	22.15	22.325	25.695	30.15
S9	baseline	19.7033	41.67	32.725	33.995	26.07		posttraining	23.91	31.015	30.92	25.405	21.85
S10	baseline	17.3733	26.725	33.52	47.32	41.405		posttraining	18.735	30.92	30.205	30.555	36.14
S11	baseline	20.9067	44.475	46.525	35.49	36.34		posttraining	17.46	41.63	42.985	32.385	31.51
S12	baseline	19.4467	41.845	36.715	35.825	41.98		posttraining	18.62	36.745	25.78	30.105	36.23

## Sheet: Training runs TFS+SID22
	Baseline	RUN1	RUN2	RUN3	RUN4	RUN5	RUN6
S1	37.055	20.08	23.52	30.16	32.83	33.68	25.62
S2	48.055	37.62	30.77	33.68	31.37	36.36	26.87
S3	28.205	26.16	30.16	44.26	30.31	21.65	14.03
S4	42.665	46.13	43.62	40.39	36.61	24.69	35.71
S5	35.95	40.04	32.4	21.65	22.71	19.36	23.91
S6	28.73	39.45	25.8	28.06	29.21	19.36	24.87
S7	57.275	67.85	64.26	40.31	40.39	35.06	36.23
S8	28.055	25.43	28.23	20.54	24.49	26.16	22.29
S9	33.995	22.91	30.16	29.84	38.97	29.84	32.26
S10	47.32	39.33	35.71	35.04	33.82	26.34	32.83
S11	35.49	29.05	48.12	27.56	27.04	25.06	29.69
S12	35.825	36.49	30.77	30.92	31.82	36.61	30.16
